# Supplementary material for: Metagenomic and functional insights into root endophytic bacteria associated with drought stress in cowpea
Source: Sci Rep. 2026 Mar 22;16:14519. doi: 10.1038/s41598-026-45459-4 (PMC13149983; doi:10.1038/s41598-026-45459-4)
Supplement: Supplementary file 1 — Supplementary Material 1 [file 41598_2026_45459_MOESM1_ESM.xlsx]

## Sheet: Sheet1
Table S1. Identified ASVs and their taxonomy from endophytic rhizobacterial communities of cowpea plants grown under control (WP1–WP4) and drought conditions (DP1–DP4).
Kingdom	Phylum	Class	Order	Family	Genus	Species	WP1	WP2	WP3	WP4	DP1	DP2	DP3	DP4	Total
Bacteria	__Cyanobacteriota	__Cyanophyceae	__Nodosilineales	__Nodosilineaceae	__Marileptolyngbya	__Marileptolyngbya sina	33212	37007	36986	34276	41310	41968	40788	42500	308047
Bacteria	__Pseudomonadota	__Alphaproteobacteria	__Hyphomicrobiales	__Rhizobiaceae	__Ensifer	__Ensifer aridi	6746	10	22	6157	0	0	0	0	12935
Bacteria	__Pseudomonadota	__Alphaproteobacteria	__Hyphomicrobiales	__Rhizobiaceae	__Sinorhizobium	__Sinorhizobium glycinis	2947	0	0	2856	0	0	0	0	5803
Bacteria	__Cyanobacteriota	__Cyanophyceae	__Chroococcidiopsidales	__	__Pseudocyanosarcina	__Pseudocyanosarcina phycocyania	257	240	191	220	180	158	157	55	1458
Bacteria	__Cyanobacteriota	__Cyanophyceae	__Oscillatoriales	__Aerosakkonemataceae	__Potamosiphon	__Potamosiphon australiensis	217	185	185	238	111	128	39	35	1138
Bacteria	__Pseudomonadota	__Gammaproteobacteria	__Chromatiales	__Chromatiaceae	__Rheinheimera	__Rheinheimera pleomorphica	341	231	216	319	0	0	6	13	1126
Bacteria	__Pseudomonadota	__Gammaproteobacteria	__Cellvibrionales	__Cellvibrionaceae	__Cellvibrio	__Cellvibrio diazotrophicus	312	245	238	218	19	0	25	10	1067
Bacteria	__Bacteroidota	__Flavobacteriia	__Flavobacteriales	__Flavobacteriaceae	__Flavobacterium	__Flavobacterium suzhouense	374	72	59	223	6	0	0	39	773
Bacteria	__Cyanobacteriota	__Cyanophyceae	__Leptolyngbyales	__Leptolyngbyaceae	__Thainema	__Thainema salinarum	70	64	63	63	35	36	44	0	375
Bacteria	__Pseudomonadota	__Alphaproteobacteria	__Hyphomicrobiales	__Methylobacteriaceae	__Microvirga	__Microvirga indica	104	0	0	114	0	0	0	0	218
Bacteria	__Pseudomonadota	__Alphaproteobacteria	__Hyphomicrobiales	__Devosiaceae	__Devosia	__Devosia indica	8	87	100	3	0	7	0	6	211
Bacteria	__Pseudomonadota	__Alphaproteobacteria	__Hyphomicrobiales	__Rhizobiaceae	__Rhizobium	__Rhizobium helanshanense	52	44	42	41	0	0	8	5	192
Bacteria	__Pseudomonadota	__Alphaproteobacteria	__Hyphomicrobiales	__Rhizobiaceae	__Agrobacterium	__Agrobacterium fabacearum	0	16	17	0	0	134	0	8	175
Bacteria	__Bacteroidota	__Cytophagia	__Cytophagales	__Cyclobacteriaceae	__Algoriphagus	__Algoriphagus aestuariicola	59	21	20	48	0	0	0	7	155
Bacteria	__Pseudomonadota	__Gammaproteobacteria	__Pseudomonadales	__Pseudomonadaceae	__Pseudomonas	__Pseudomonas tianjinensis	59	10	6	34	16	0	21	9	155
Bacteria	__Pseudomonadota	__Alphaproteobacteria	__Sphingomonadales	__Sphingomonadaceae	__Novosphingobium	__Novosphingobium arabidopsis	28	25	29	37	0	0	0	6	125
Bacteria	__Pseudomonadota	__Alphaproteobacteria	__Hyphomicrobiales	__Rhizobiaceae	__Agrobacterium	__Agrobacterium fabrum	9	0	0	10	0	0	0	93	112
Bacteria	__Pseudomonadota	__Alphaproteobacteria	__Rhodospirillales	__Thalassospiraceae	__Thalassospira	__Thalassospira permensis	0	31	60	0	11	0	0	0	102
Bacteria	__Planctomycetota	__Planctomycetia	__Pirellulales	__Pirellulaceae	__Blastopirellula	__Blastopirellula marina	19	31	28	15	0	0	4	0	97
Bacteria	__Pseudomonadota	__Alphaproteobacteria	__Sphingomonadales	__Sphingomonadaceae	__Sphingopyxis	__Sphingopyxis solisilvae	19	35	19	19	0	0	0	0	92
Bacteria	__Pseudomonadota	__Alphaproteobacteria	__Hyphomicrobiales	__Rhizobiaceae	__Rhizobium	__Rhizobium rosettiformans	18	23	12	15	0	14	0	8	90
Bacteria	__Bacteroidota	__Cytophagia	__Cytophagales	__Cyclobacteriaceae	__Algoriphagus	__Algoriphagus oliviformis	35	8	11	25	0	0	0	0	79
Bacteria	__Pseudomonadota	__Alphaproteobacteria	__Hyphomicrobiales	__Devosiaceae	__Devosia	__Devosia salina	22	15	9	23	0	0	0	0	69
Bacteria	__Pseudomonadota	__Alphaproteobacteria	__Hyphomicrobiales	__Rhizobiaceae	__Ensifer	__Ensifer adhaerens	17	12	0	29	0	0	0	11	69
Bacteria	__Pseudomonadota	__Gammaproteobacteria	__Thiotrichales	__Piscirickettsiaceae	__Methylophaga	__Methylophaga pinxianii	15	20	19	14	0	0	0	0	68
Bacteria	__Bacteroidota	__Sphingobacteriia	__Sphingobacteriales	__Sphingobacteriaceae	__Sphingobacterium	__Sphingobacterium suaedae	10	3	3	11	0	0	3	35	65
Bacteria	__Bacteroidota	__Cytophagia	__Cytophagales	__Cyclobacteriaceae	__Echinicola	__Echinicola sediminis	15	20	16	12	0	0	0	0	63
Bacteria	__Pseudomonadota	__Alphaproteobacteria	__Caulobacterales	__Caulobacteraceae	__Brevundimonas	__Brevundimonas canariensis	13	27	17	3	0	0	0	0	60
Bacteria	__Pseudomonadota	__Alphaproteobacteria	__Sphingomonadales	__Sphingomonadaceae	__Sphingopyxis	__Sphingopyxis indica	31	0	0	21	0	0	6	0	58
Bacteria	__Pseudomonadota	__Gammaproteobacteria	__Xanthomonadales	__Xanthomonadaceae	__Stenotrophomonas	__[Pseudomonas] hibiscicola	6	0	8	2	0	0	0	41	57
Bacteria	__Pseudomonadota	__Alphaproteobacteria	__Hyphomicrobiales	__Rhizobiaceae	__Rhizobium	__Rhizobium flavescens	25	0	0	21	7	0	0	0	53
Bacteria	__Pseudomonadota	__Alphaproteobacteria	__Hyphomicrobiales	__Rhizobiaceae	__Shinella	__Shinella zoogloeoides	23	2	0	21	0	0	0	0	46
Bacteria	__Pseudomonadota	__Gammaproteobacteria	__Pseudomonadales	__Pseudomonadaceae	__Pseudomonas	__Pseudomonas phenolilytica	12	0	4	10	0	13	0	7	46
Bacteria	__Actinomycetota	__Actinomycetes	__Kitasatosporales	__Streptomycetaceae	__Streptomyces	__Streptomyces tibetensis	24	0	0	21	0	0	0	0	45
Bacteria	__Bacteroidota	__Cytophagia	__Cytophagales	__Cyclobacteriaceae	__Algoriphagus	__Algoriphagus resistens	0	18	22	0	0	0	0	0	40
Bacteria	__Pseudomonadota	__Betaproteobacteria	__Burkholderiales	__Alcaligenaceae	__Achromobacter	__Achromobacter mucicolens	19	3	0	15	0	0	0	0	37
Bacteria	__Pseudomonadota	__Alphaproteobacteria	__Sphingomonadales	__Sphingomonadaceae	__Novosphingobium	__Novosphingobium ginsenosidimutans	0	16	20	0	0	0	0	0	36
Bacteria	__Bacteroidota	__Chitinophagia	__Chitinophagales	__Chitinophagaceae	__Flavipsychrobacter	__Flavipsychrobacter stenotrophus	4	12	13	5	0	0	0	0	34
Bacteria	__Pseudomonadota	__Gammaproteobacteria	__Moraxellales	__Moraxellaceae	__Acinetobacter	__Acinetobacter johnsonii	0	0	0	0	15	2	17	0	34
Bacteria	__Bacteroidota	__Flavobacteriia	__Flavobacteriales	__Flavobacteriaceae	__Seonamhaeicola	__Seonamhaeicola maritimus	0	24	8	0	0	0	0	0	32
Bacteria	__Pseudomonadota	__Alphaproteobacteria	__Hyphomicrobiales	__Devosiaceae	__Pelagibacterium	__Pelagibacterium rhizosphaerae	0	20	10	0	0	0	0	0	30
Bacteria	__Pseudomonadota	__Alphaproteobacteria	__Sphingomonadales	__Erythrobacteraceae	__Qipengyuania	__Qipengyuania mesophila	0	14	16	0	0	0	0	0	30
Bacteria	__Bacteroidota	__Cytophagia	__Cytophagales	__Fulvivirgaceae	__Ohtaekwangia	__Ohtaekwangia koreensis	14	0	0	9	6	0	0	0	29
Bacteria	__Pseudomonadota	__Gammaproteobacteria	__Cellvibrionales	__Cellvibrionaceae	__Marinimicrobium	__Marinimicrobium koreense	0	20	9	0	0	0	0	0	29
Bacteria	__Bacillota	__Bacilli	__Bacillales	__Paenibacillaceae	__Paenibacillus	__Paenibacillus populi	0	12	10	5	0	0	0	0	27
Bacteria	__Pseudomonadota	__Alphaproteobacteria	__Sphingomonadales	__Sphingomonadaceae	__Sphingopyxis	__Sphingopyxis fribergensis	20	0	0	7	0	0	0	0	27
Bacteria	__Pseudomonadota	__Betaproteobacteria	__Burkholderiales	__Comamonadaceae	__Hydrogenophaga	__Hydrogenophaga carboriunda	19	0	0	7	0	0	0	0	26
Bacteria	__Pseudomonadota	__Gammaproteobacteria	__Cellvibrionales	__Cellvibrionaceae	__Marinimicrobium	__Marinimicrobium alkaliphilum	0	17	9	0	0	0	0	0	26
Bacteria	__Bacteroidota	__Flavobacteriia	__Flavobacteriales	__Flavobacteriaceae	__Tamlana	__Tamlana crocina	0	17	8	0	0	0	0	0	25
Bacteria	__Verrucomicrobiota	__Verrucomicrobiae	__Verrucomicrobiales	__Verrucomicrobiaceae	__Luteolibacter	__Luteolibacter luteus	0	10	15	0	0	0	0	0	25
Bacteria	__Bacteroidota	__Sphingobacteriia	__Sphingobacteriales	__Sphingobacteriaceae	__Pedobacter	__Pedobacter hainanensis	5	3	13	3	0	0	0	0	24
Bacteria	__Bacteroidota	__Sphingobacteriia	__Sphingobacteriales	__Sphingobacteriaceae	__Parapedobacter	__Parapedobacter pyrenivorans	0	16	7	0	0	0	0	0	23
Bacteria	__Pseudomonadota	__Gammaproteobacteria	__Pseudomonadales	__Marinobacteraceae	__Marinobacter	__Marinobacter nanhaiticus	0	5	17	0	0	0	0	0	22
Bacteria	__Actinomycetota	__Actinomycetes	__Micromonosporales	__Micromonosporaceae	__Micromonospora	__Micromonospora craniellae	12	0	8	0	0	0	0	0	20
Bacteria	__Bacteroidota	__Flavobacteriia	__Flavobacteriales	__Flavobacteriaceae	__Allomuricauda	__Allomuricauda hadalis	0	12	8	0	0	0	0	0	20
Bacteria	__Pseudomonadota	__Alphaproteobacteria	__Rhodobacterales	__Roseobacteraceae	__Salipiger	__Salipiger mangrovisoli	0	11	9	0	0	0	0	0	20
Bacteria	__Bacteroidota	__Cytophagia	__Cytophagales	__Fulvivirgaceae	__Fulvivirga	__Fulvivirga kasyanovii	2	8	5	4	0	0	0	0	19
Bacteria	__Pseudomonadota	__Gammaproteobacteria	__Oceanospirillales	__Halomonadaceae	__Halomonas	__Halomonas lutescens	1	14	4	0	0	0	0	0	19
Bacteria	__Actinomycetota	__Actinomycetes	__Micrococcales	__Micrococcaceae	__Zhihengliuella	__Zhihengliuella flava	0	8	10	0	0	0	0	0	18
Bacteria	__Pseudomonadota	__Gammaproteobacteria	__Thiotrichales	__Piscirickettsiaceae	__Methylophaga	__Methylophaga thiooxydans	8	0	2	0	0	0	3	5	18
Bacteria	__Pseudomonadota	__Alphaproteobacteria	__Hyphomicrobiales	__Rhizobiaceae	__Pseudorhizobium	__Pseudorhizobium tarimense	10	0	2	5	0	0	0	0	17
Bacteria	__Pseudomonadota	__Alphaproteobacteria	__Hyphomicrobiales	__Rhizobiaceae	__Sinorhizobium	__Sinorhizobium meliloti	12	0	0	5	0	0	0	0	17
Bacteria	__Pseudomonadota	__Alphaproteobacteria	__Hyphomonadales	__Hyphomonadaceae	__Hirschia	__Hirschia baltica	8	0	0	9	0	0	0	0	17
Bacteria	__Myxococcota	__	__Nannocystales	__Nannocystaceae	__Nannocystis	__Nannocystis pusilla	0	9	7	0	0	0	0	0	16
Bacteria	__Planctomycetota	__Planctomycetia	__Pirellulales	__Pirellulaceae	__Bremerella	__Bremerella volcania	0	16	0	0	0	0	0	0	16
Bacteria	__Actinomycetota	__Actinomycetes	__Kitasatosporales	__Streptomycetaceae	__Streptomyces	__Streptomyces phaeolivaceus	10	0	0	4	0	0	0	0	14
Bacteria	__Pseudomonadota	__Alphaproteobacteria	__Hyphomicrobiales	__Phyllobacteriaceae	__Mesorhizobium	__Mesorhizobium sediminum	0	7	7	0	0	0	0	0	14
Bacteria	__Pseudomonadota	__Gammaproteobacteria	__Enterobacterales	__Enterobacteriaceae	__Enterobacter	__Enterobacter oligotrophicus	0	13	0	0	0	0	0	0	13
Bacteria	__Pseudomonadota	__Gammaproteobacteria	__Pseudomonadales	__Pseudomonadaceae	__Pseudomonas	__Pseudomonas putida	13	0	0	0	0	0	0	0	13
Bacteria	__Pseudomonadota	__Alphaproteobacteria	__Hyphomicrobiales	__	__Terrihabitans	__Terrihabitans soli	0	6	6	0	0	0	0	0	12
Bacteria	__Pseudomonadota	__Gammaproteobacteria	__Enterobacterales	__Enterobacteriaceae	__Leclercia	__Leclercia adecarboxylata	0	0	12	0	0	0	0	0	12
Bacteria	__Verrucomicrobiota	__Spartobacteria	__Chthoniobacterales	__Chthoniobacteraceae	__Chthoniobacter	__Chthoniobacter flavus	0	0	4	0	4	0	0	4	12
Bacteria	__Pseudomonadota	__Alphaproteobacteria	__Caulobacterales	__Caulobacteraceae	__Brevundimonas	__Brevundimonas viscosa	6	0	0	5	0	0	0	0	11
Bacteria	__Pseudomonadota	__Gammaproteobacteria	__Xanthomonadales	__Xanthomonadaceae	__Lysobacter	__Lysobacter rhizophilus	8	0	0	3	0	0	0	0	11
Bacteria	__Pseudomonadota	__Alphaproteobacteria	__Hyphomicrobiales	__Rhizobiaceae	__Pseudorhizobium	__Pseudorhizobium endolithicum	0	0	0	10	0	0	0	0	10
Bacteria	__Pseudomonadota	__Betaproteobacteria	__Burkholderiales	__Alcaligenaceae	__Achromobacter	__Achromobacter animicus	4	0	0	6	0	0	0	0	10
Bacteria	__Pseudomonadota	__Gammaproteobacteria	__Thiotrichales	__Piscirickettsiaceae	__Methylophaga	__Methylophaga frappieri	0	0	4	0	0	0	0	6	10
Bacteria	__Actinomycetota	__Actinomycetes	__Micrococcales	__Demequinaceae	__Demequina	__Demequina activiva	0	0	9	0	0	0	0	0	9
Bacteria	__Pseudomonadota	__Alphaproteobacteria	__Hyphomicrobiales	__Boseaceae	__Bosea	__Bosea psychrotolerans	8	0	0	1	0	0	0	0	9
Bacteria	__Pseudomonadota	__Betaproteobacteria	__Burkholderiales	__Alcaligenaceae	__Achromobacter	__Achromobacter dolens	0	0	5	0	0	4	0	0	9
Bacteria	__Pseudomonadota	__Betaproteobacteria	__Nitrosomonadales	__Methylophilaceae	__Pseudomethylobacillus	__Pseudomethylobacillus aquaticus	4	0	5	0	0	0	0	0	9
Bacteria	__Pseudomonadota	__Gammaproteobacteria	__Alteromonadales	__Alteromonadaceae	__Bowmanella	__Bowmanella dokdonensis	3	4	2	0	0	0	0	0	9
Bacteria	__Pseudomonadota	__Gammaproteobacteria	__Cellvibrionales	__Cellvibrionaceae	__Cellvibrio	__Cellvibrio fibrivorans	0	0	0	0	4	0	5	0	9
Bacteria	__Pseudomonadota	__Gammaproteobacteria	__Pseudomonadales	__Pseudomonadaceae	__Pseudomonas	__Pseudomonas songnenensis	0	6	3	0	0	0	0	0	9
Bacteria	__Verrucomicrobiota	__Verrucomicrobiae	__Verrucomicrobiales	__Verrucomicrobiaceae	__Haloferula	__Haloferula sargassicola	0	0	9	0	0	0	0	0	9
Bacteria	__Bacteroidota	__Sphingobacteriia	__Sphingobacteriales	__Sphingobacteriaceae	__Sphingobacterium	__Sphingobacterium zeae	0	0	0	0	0	0	0	8	8
Bacteria	__Pseudomonadota	__Alphaproteobacteria	__Sphingomonadales	__Sphingomonadaceae	__Novosphingobium	__Novosphingobium endophyticum	0	0	0	8	0	0	0	0	8
Bacteria	__Pseudomonadota	__Gammaproteobacteria	__Cellvibrionales	__Microbulbiferaceae	__Microbulbifer	__Microbulbifer okinawensis	0	5	3	0	0	0	0	0	8
Bacteria	__Pseudomonadota	__Gammaproteobacteria	__Legionellales	__Coxiellaceae	__Rickettsiella	__Rickettsiella massiliensis	0	4	2	2	0	0	0	0	8
Bacteria	__Pseudomonadota	__Gammaproteobacteria	__Pseudomonadales	__Ketobacteraceae	__Ketobacter	__Ketobacter alkanivorans	0	0	8	0	0	0	0	0	8
Bacteria	__Bacteroidota	__Chitinophagia	__Chitinophagales	__Chitinophagaceae	__Chitinophaga	__Chitinophaga japonensis	0	5	2	0	0	0	0	0	7
Bacteria	__Bacteroidota	__Sphingobacteriia	__Sphingobacteriales	__Sphingobacteriaceae	__Olivibacter	__Olivibacter jilunii	0	3	4	0	0	0	0	0	7
Bacteria	__Planctomycetota	__Planctomycetia	__Pirellulales	__Pirellulaceae	__Bremerella	__Bremerella cremea	0	0	7	0	0	0	0	0	7
Bacteria	__Pseudomonadota	__Alphaproteobacteria	__Hyphomicrobiales	__Rhizobiaceae	__Pseudorhizobium	__Pseudorhizobium halotolerans	0	0	0	7	0	0	0	0	7
Bacteria	__Pseudomonadota	__Gammaproteobacteria	__Oceanospirillales	__Alcanivoracaceae	__Alloalcanivorax	__Alloalcanivorax venustensis	0	0	7	0	0	0	0	0	7
Bacteria	__Verrucomicrobiota	__Verrucomicrobiae	__Verrucomicrobiales	__Verrucomicrobiaceae	__Haloferula	__Haloferula luteola	3	0	0	4	0	0	0	0	7
Bacteria	__	__Deltaproteobacteria	__Bradymonadales	__Microvenatoraceae	__Microvenator	__Microvenator marinus	0	6	0	0	0	0	0	0	6
Bacteria	__Actinomycetota	__Actinomycetes	__Propionibacteriales	__Nocardioidaceae	__Nocardioides	__Nocardioides flavus	2	0	0	4	0	0	0	0	6
Bacteria	__Bacteroidota	__Flavobacteriia	__Flavobacteriales	__Flavobacteriaceae	__Flavobacterium	__Flavobacterium daejeonense	0	0	6	0	0	0	0	0	6
Bacteria	__Planctomycetota	__Planctomycetia	__Planctomycetales	__Planctomycetaceae	__Calycomorphotria	__Calycomorphotria hydatis	0	6	0	0	0	0	0	0	6
Bacteria	__Pseudomonadota	__Alphaproteobacteria	__Hyphomicrobiales	__Rhizobiaceae	__Pararhizobium	__Pararhizobium haloflavum	0	0	6	0	0	0	0	0	6
Bacteria	__Pseudomonadota	__Gammaproteobacteria	__Pseudomonadales	__Marinobacteraceae	__Marinobacter	__Marinobacter zhanjiangensis	0	4	2	0	0	0	0	0	6
Bacteria	__Actinomycetota	__Acidimicrobiia	__Acidimicrobiales	__Iamiaceae	__Actinomarinicola	__Actinomarinicola tropica	0	5	0	0	0	0	0	0	5
Bacteria	__Actinomycetota	__Actinomycetes	__Pseudonocardiales	__Pseudonocardiaceae	__Lentzea	__Lentzea chajnantorensis	5	0	0	0	0	0	0	0	5
Bacteria	__Bacteroidota	__Chitinophagia	__Chitinophagales	__Chitinophagaceae	__Niastella	__Niastella populi	0	5	0	0	0	0	0	0	5
Bacteria	__Bacteroidota	__Flavobacteriia	__Flavobacteriales	__Flavobacteriaceae	__Flavobacterium	__Flavobacterium pokkalii	0	5	0	0	0	0	0	0	5
Bacteria	__Verrucomicrobiota	__Opitutae	__Puniceicoccales	__Pelagicoccaceae	__Pelagicoccus	__Pelagicoccus croceus	2	0	0	3	0	0	0	0	5
Bacteria	__Bacillota	__Bacilli	__Bacillales	__Bacillaceae	__Bacillus	__Bacillus coreaensis	2	0	0	0	0	0	0	2	4
Bacteria	__Bacteroidota	__Flavobacteriia	__Flavobacteriales	__Flavobacteriaceae	__Zeaxanthinibacter	__Zeaxanthinibacter aestuarii	3	0	0	1	0	0	0	0	4
Bacteria	__Pseudomonadota	__Alphaproteobacteria	__Holosporales	__Holosporaceae	__Holospora	__Holospora caryophila	0	0	4	0	0	0	0	0	4
Bacteria	__Pseudomonadota	__Gammaproteobacteria	__Pseudomonadales	__Pseudomonadaceae	__Pseudomonas	__Pseudomonas sihuiensis	4	0	0	0	0	0	0	0	4
Bacteria	__Pseudomonadota	__Gammaproteobacteria	__Xanthomonadales	__Xanthomonadaceae	__Lysobacter	__Lysobacter tabacisoli	4	0	0	0	0	0	0	0	4
Bacteria	__Pseudomonadota	__Gammaproteobacteria	__Xanthomonadales	__Xanthomonadaceae	__Stenotrophomonas	__Stenotrophomonas geniculata	0	0	0	0	0	4	0	0	4
Bacteria	__Verrucomicrobiota	__Opitutae	__Puniceicoccales	__Pelagicoccaceae	__Pelagicoccus	__Pelagicoccus enzymogenes	0	4	0	0	0	0	0	0	4
Bacteria	__Actinomycetota	__Acidimicrobiia	__Acidimicrobiales	__Ilumatobacteraceae	__Ilumatobacter	__Ilumatobacter fluminis	0	0	3	0	0	0	0	0	3
Bacteria	__Bacillota	__Bacilli	__Bacillales	__Paenibacillaceae	__Paenibacillus	__Paenibacillus paeoniae	0	0	0	0	3	0	0	0	3
Bacteria	__Bacteroidota	__Cytophagia	__Cytophagales	__Fulvivirgaceae	__Fulvivirga	__Fulvivirga lutimaris	0	0	3	0	0	0	0	0	3
Bacteria	__Bacteroidota	__Flavobacteriia	__Flavobacteriales	__Flavobacteriaceae	__Pustulibacterium	__Pustulibacterium marinum	2	0	0	1	0	0	0	0	3
Bacteria	__Bacteroidota	__Sphingobacteriia	__Sphingobacteriales	__Sphingobacteriaceae	__Sphingobacterium	__Sphingobacterium micropteri	0	0	3	0	0	0	0	0	3
Bacteria	__Pseudomonadota	__Alphaproteobacteria	__Rhodobacterales	__Paracoccaceae	__Paracoccus	__Paracoccus gahaiensis	0	0	0	3	0	0	0	0	3
Bacteria	__Pseudomonadota	__Betaproteobacteria	__Burkholderiales	__Comamonadaceae	__Pseudorhodoferax	__Pseudorhodoferax aquiterrae	3	0	0	0	0	0	0	0	3
Bacteria	__Pseudomonadota	__Gammaproteobacteria	__Nevskiales	__Steroidobacteraceae	__Steroidobacter	__Steroidobacter denitrificans	0	0	3	0	0	0	0	0	3
Bacteria	__Verrucomicrobiota	__Verrucomicrobiae	__Verrucomicrobiales	__Verrucomicrobiaceae	__Luteolibacter	__Luteolibacter pohnpeiensis	0	0	0	0	0	0	0	3	3
Bacteria	__Actinomycetota	__Actinomycetes	__Kitasatosporales	__Streptomycetaceae	__Streptomyces	__Streptomyces puniciscabiei	0	0	2	0	0	0	0	0	2
Bacteria	__Actinomycetota	__Actinomycetes	__Micrococcales	__Microbacteriaceae	__Microbacterium	__Microbacterium oleivorans	0	0	0	0	0	0	0	2	2
Bacteria	__Actinomycetota	__Actinomycetes	__Micromonosporales	__Micromonosporaceae	__Micromonospora	__Micromonospora craterilacus	0	0	0	2	0	0	0	0	2
Bacteria	__Bacillota	__Bacilli	__Bacillales	__Paenibacillaceae	__Paenibacillus	__Paenibacillus paridis	0	0	0	0	0	0	2	0	2
Bacteria	__Bacillota	__Clostridia	__Eubacteriales	__Clostridiaceae	__Clostridium	__Clostridium fungisolvens	0	2	0	0	0	0	0	0	2
Bacteria	__Bacteroidota	__Flavobacteriia	__Flavobacteriales	__Flavobacteriaceae	__Mariniflexile	__Mariniflexile soesokkakense	0	0	0	0	0	0	0	2	2
Bacteria	__Bacteroidota	__Flavobacteriia	__Flavobacteriales	__Flavobacteriaceae	__Sinomicrobium	__Sinomicrobium pectinilyticum	0	2	0	0	0	0	0	0	2
Bacteria	__Bacteroidota	__Sphingobacteriia	__Sphingobacteriales	__Sphingobacteriaceae	__Sphingobacterium	__Sphingobacterium endophyticum	0	0	0	2	0	0	0	0	2
Bacteria	__Pseudomonadota	__Alphaproteobacteria	__Caulobacterales	__Caulobacteraceae	__Brevundimonas	__Brevundimonas basaltis	0	0	0	0	0	0	0	2	2
Bacteria	__Pseudomonadota	__Alphaproteobacteria	__Hyphomicrobiales	__Aurantimonadaceae	__Aureimonas	__Aureimonas populi	1	0	0	1	0	0	0	0	2
Bacteria	__Pseudomonadota	__Alphaproteobacteria	__Hyphomicrobiales	__Cohaesibacteraceae	__Cohaesibacter	__Cohaesibacter intestini	0	0	2	0	0	0	0	0	2
Bacteria	__Pseudomonadota	__Alphaproteobacteria	__Hyphomicrobiales	__Rhizobiaceae	__Rhizobium	__Rhizobium glycinendophyticum	0	0	0	0	0	0	2	0	2
Bacteria	__Pseudomonadota	__Alphaproteobacteria	__Hyphomicrobiales	__Rhodovibrionaceae	__Fodinicurvata	__Fodinicurvata halophila	0	0	2	0	0	0	0	0	2
Bacteria	__Pseudomonadota	__Alphaproteobacteria	__Kordiimonadales	__Kordiimonadaceae	__Kordiimonas	__Kordiimonas laminariae	0	0	2	0	0	0	0	0	2
Bacteria	__Pseudomonadota	__Alphaproteobacteria	__Rhodospirillales	__Rhodospirillaceae	__Ferrovibrio	__Ferrovibrio xuzhouensis	0	0	0	0	0	0	2	0	2
Bacteria	__Pseudomonadota	__Alphaproteobacteria	__Sphingomonadales	__Erythrobacteraceae	__Erythrobacter	__Erythrobacter dokdonensis	0	0	0	0	0	0	0	2	2
Bacteria	__Pseudomonadota	__Gammaproteobacteria	__Enterobacterales	__Enterobacteriaceae	__Enterobacter	__Enterobacter quasihormaechei	0	0	0	0	0	2	0	0	2
Bacteria	__Pseudomonadota	__Gammaproteobacteria	__Pseudomonadales	__Pseudohongiellaceae	__Pseudohongiella	__Pseudohongiella acticola	0	0	2	0	0	0	0	0	2
Bacteria	__Pseudomonadota	__Gammaproteobacteria	__Xanthomonadales	__Xanthomonadaceae	__Lysobacter	__Lysobacter maris	0	0	2	0	0	0	0	0	2
Bacteria	__Pseudomonadota	__Gammaproteobacteria	__Xanthomonadales	__Xanthomonadaceae	__Lysobacter	__Lysobacter penaei	0	0	0	2	0	0	0	0	2
Bacteria	__Pseudomonadota	__Gammaproteobacteria	__Xanthomonadales	__Xanthomonadaceae	__Pseudoxanthomonas	__Pseudoxanthomonas mexicana	0	0	2	0	0	0	0	0	2
Bacteria	__Verrucomicrobiota	__Opitutae	__Opitutales	__Opitutaceae	__Geminisphaera	__Geminisphaera colitermitum	2	0	0	0	0	0	0	0	2
Bacteria	__Actinomycetota	__Actinomycetes	__Propionibacteriales	__Nocardioidaceae	__Nocardioides	__Nocardioides euryhalodurans	0	1	0	0	0	0	0	0	1
Bacteria	__Bacillota	__Bacilli	__Bacillales	__Bacillaceae	__Metabacillus	__Metabacillus schmidteae	0	0	1	0	0	0	0	0	1
Bacteria	__Bacillota	__Bacilli	__Bacillales	__Paenibacillaceae	__Paenibacillus	__Paenibacillus seodonensis	0	0	0	1	0	0	0	0	1
Bacteria	__Planctomycetota	__Planctomycetia	__Pirellulales	__Pirellulaceae	__Roseimaritima	__Roseimaritima multifibrata	1	0	0	0	0	0	0	0	1
Bacteria	__Pseudomonadota	__Alphaproteobacteria	__Hyphomicrobiales	__Rhodovibrionaceae	__Pelagibius	__Pelagibius marinus	0	0	0	0	0	1	0	0	1
Bacteria	__Pseudomonadota	__Alphaproteobacteria	__Rhodobacterales	__Roseobacteraceae	__Seohaeicola	__Seohaeicola saemankumensis	0	0	1	0	0	0	0	0	1
Bacteria	__Pseudomonadota	__Alphaproteobacteria	__Sphingomonadales	__Erythrobacteraceae	__Altererythrobacter	__Altererythrobacter epoxidivorans	1	0	0	0	0	0	0	0	1
Bacteria	__Pseudomonadota	__Gammaproteobacteria	__Cellvibrionales	__Cellvibrionaceae	__Cellvibrio	__Cellvibrio japonicus	0	1	0	0	0	0	0	0	1
Bacteria	__Pseudomonadota	__Gammaproteobacteria	__Xanthomonadales	__Xanthomonadaceae	__Lysobacter	__Lysobacter luteus	1	0	0	0	0	0	0	0	1
__	__	__	__	__	__	Other	10107	16569	16675	10169	13705	12961	14300	12508	106994
