# Supplementary material for: Metagenomic and functional insights into root endophytic bacteria associated with drought stress in cowpea
Source: Sci Rep. 2026 Mar 22;16:14519. doi: 10.1038/s41598-026-45459-4 (PMC13149983; doi:10.1038/s41598-026-45459-4)
Supplement: Supplementary file 2 — Supplementary Material 2 [file 41598_2026_45459_MOESM2_ESM.xlsx]

## Sheet: Sheet1
Table S2. Species and their average abundance across four replicates of endophytic rhizobacterial communities from cowpea plants grown under control conditions (WP) and drought conditions (DP), with a differential analysis of abundance across groups. Significant differences were calculated at P ≤ 0.05.
ASV	Species	WP	DP	P Value
ASV43	Rhizobium helanshanense	44.75	3.25	1.25217e-05
ASV18	Cellvibrio diazotrophicus	253.25	13.5	2.79765e-05
ASV60	Echinicola sediminis	15.75	0	7.59936e-05
ASV47	Novosphingobium arabidopsis	29.75	1.5	7.67886e-05
ASV58	Methylophaga pinxianii	17	0	0.00139384
ASV16	Rheinheimera pleomorphica	276.75	4.75	0.00299469
ASV1	Marileptolyngbya sina	35370.2	41641.5	0.0040965
ASV21	Potamosiphon australiensis	206.25	78.25	0.00667602
ASV49	Blastopirellula marina	23.25	1	0.00726715
ASV108	Fulvivirga kasyanovii	4.75	0	0.0089678
ASV52	Sphingopyxis solisilvae	23	0	0.0104494
ASV30	Thainema salinarum	65	28.75	0.0107286
ASV57	Devosia salina	17.25	0	0.0133434
ASV66	Brevundimonas canariensis	15	0	0.023391
ASV19	Pseudocyanosarcina phycocyania	227	137.5	0.0291486
ASV53	Rhizobium rosettiformans	17	5.5	0.031898
ASV50	Algoriphagus aestuariicola	37	1.75	0.0346173
ASV78	Flavipsychrobacter stenotrophus	8.5	0	0.0354381
ASV134	Rickettsiella massiliensis	2	0	0.0498253
ASV54	Algoriphagus oliviformis	19.75	0	0.0516648
ASV149	Bowmanella dokdonensis	2.25	0	0.0779943
ASV98	Pedobacter hainanensis	6	0	0.0861386
ASV97	Paenibacillus populi	6.75	0	0.0868996
ASV26	Flavobacterium suzhouense	182	11.25	0.103407
ASV64	Ensifer adhaerens	14.5	2.75	0.125628
ASV221	Terrihabitans soli	3	0	0.133975
ASV118	Aureimonas populi	0.5	0	0.133975
ASV112	Mesorhizobium sediminum	3.5	0	0.133975
ASV73	Achromobacter mucicolens	9.25	0	0.137249
ASV103	Pseudorhizobium tarimense	4.25	0	0.145657
ASV83	Acinetobacter johnsonii	0	8.5	0.14688
ASV69	Shinella zoogloeoides	11.5	0	0.15539
ASV44	Devosia indica	49.5	3.25	0.16794
ASV3	Ensifer aridi	3233.75	0	0.180778
ASV6	Sinorhizobium glycinis	1450.75	0	0.181768
ASV40	Microvirga indica	54.5	0	0.182359
ASV101	Hirschia baltica	4.25	0	0.18279
ASV80	Streptomyces tibetensis	11.25	0	0.183102
ASV71	Qipengyuania mesophila	7.5	0	0.183102
ASV107	Brevundimonas viscosa	2.75	0	0.18431
ASV72	Algoriphagus resistens	10	0	0.184857
ASV99	Salipiger mangrovisoli	5	0	0.184857
ASV126	Zhihengliuella flava	4.5	0	0.185596
ASV74	Novosphingobium ginsenosidimutans	9	0	0.185596
ASV154	Pseudomethylobacillus aquaticus	2.25	0	0.185596
ASV105	Cellvibrio fibrivorans	0	2.25	0.185596
ASV104	Nannocystis pusilla	4	0	0.186625
ASV129	Olivibacter jilunii	1.75	0	0.18812
ASV121	Haloferula luteola	1.75	0	0.18812
ASV116	Micromonospora craniellae	5	0	0.194171
ASV96	Allomuricauda hadalis	5	0	0.194171
ASV89	Achromobacter animicus	2.5	0	0.194171
ASV90	Pelagicoccus croceus	1.25	0	0.194171
ASV152	Luteolibacter luteus	6.25	0	0.194171
ASV135	Microbulbifer okinawensis	2	0	0.200976
ASV84	Marinimicrobium alkaliphilum	6.5	0	0.210447
ASV117	Pseudomonas songnenensis	2.25	0	0.21517
ASV161	Nocardioides flavus	1.5	0	0.21517
ASV132	Pustulibacterium marinum	0.75	0	0.21517
ASV79	Pelagibacterium rhizosphaerae	7.5	0	0.21517
ASV150	Marinobacter zhanjiangensis	1.5	0	0.21517
ASV85	Tamlana crocina	6.25	0	0.220393
ASV77	Marinimicrobium koreense	7.25	0	0.224361
ASV93	Parapedobacter pyrenivorans	5.75	0	0.226901
ASV102	Sinorhizobium meliloti	4.25	0	0.231361
ASV91	Halomonas lutescens	4.75	0	0.234176
ASV162	Streptomyces phaeolivaceus	3.5	0	0.235139
ASV106	Chitinophaga japonensis	1.75	0	0.235139
ASV65	Sphingopyxis indica	13	1.5	0.236443
ASV120	Lysobacter rhizophilus	2.75	0	0.241166
ASV87	Hydrogenophaga carboriunda	6.5	0	0.242826
ASV68	Rhizobium flavescens	11.5	1.75	0.24292
ASV82	Sphingopyxis fribergensis	6.75	0	0.247642
ASV92	Seonamhaeicola maritimus	8	0	0.252215
ASV151	Zeaxanthinibacter aestuarii	1	0	0.252215
ASV62	Thalassospira permensis	22.75	2.75	0.260251
ASV94	Marinobacter nanhaiticus	5.5	0	0.263815
ASV46	Pseudomonas tianjinensis	27.25	11.5	0.273747
ASV88	Ohtaekwangia koreensis	5.75	1.5	0.322968
ASV128	Bosea psychrotolerans	2.25	0	0.328185
ASV165	Microvenator marinus	1.5	0	0.391002
ASV145	Actinomarinicola tropica	1.25	0	0.391002
ASV277	Ilumatobacter fluminis	0.75	0	0.391002
ASV144	Streptomyces puniciscabiei	0.5	0	0.391002
ASV110	Demequina activiva	2.25	0	0.391002
ASV274	Microbacterium oleivorans	0	0.5	0.391002
ASV153	Micromonospora craterilacus	0.5	0	0.391002
ASV229	Nocardioides euryhalodurans	0.25	0	0.391002
ASV231	Lentzea chajnantorensis	1.25	0	0.391002
ASV236	Metabacillus schmidteae	0.25	0	0.391002
ASV137	Paenibacillus paeoniae	0	0.75	0.391002
ASV111	Paenibacillus paridis	0	0.5	0.391002
ASV187	Paenibacillus seodonensis	0.25	0	0.391002
ASV273	Clostridium fungisolvens	0.5	0	0.391002
ASV263	Niastella populi	1.25	0	0.391002
ASV155	Fulvivirga lutimaris	0.75	0	0.391002
ASV167	Flavobacterium daejeonense	1.5	0	0.391002
ASV197	Flavobacterium pokkalii	1.25	0	0.391002
ASV204	Mariniflexile soesokkakense	0	0.5	0.391002
ASV224	Sinomicrobium pectinilyticum	0.5	0	0.391002
ASV124	Sphingobacterium endophyticum	0.5	0	0.391002
ASV183	Sphingobacterium micropteri	0.75	0	0.391002
ASV203	Sphingobacterium zeae	0	2	0.391002
ASV138	Bremerella cremea	1.75	0	0.391002
ASV180	Bremerella volcania	4	0	0.391002
ASV114	Roseimaritima multifibrata	0.25	0	0.391002
ASV148	Calycomorphotria hydatis	1.5	0	0.391002
ASV214	Brevundimonas basaltis	0	0.5	0.391002
ASV222	Holospora caryophila	1	0	0.391002
ASV243	Cohaesibacter intestini	0.5	0	0.391002
ASV206	Pararhizobium haloflavum	1.5	0	0.391002
ASV160	Pseudorhizobium endolithicum	2.5	0	0.391002
ASV269	Pseudorhizobium halotolerans	1.75	0	0.391002
ASV182	Rhizobium glycinendophyticum	0	0.5	0.391002
ASV268	Fodinicurvata halophila	0.5	0	0.391002
ASV185	Pelagibius marinus	0	0.25	0.391002
ASV176	Kordiimonas laminariae	0.5	0	0.391002
ASV163	Paracoccus gahaiensis	0.75	0	0.391002
ASV192	Seohaeicola saemankumensis	0.25	0	0.391002
ASV131	Ferrovibrio xuzhouensis	0	0.5	0.391002
ASV172	Altererythrobacter epoxidivorans	0.25	0	0.391002
ASV211	Erythrobacter dokdonensis	0	0.5	0.391002
ASV253	Novosphingobium endophyticum	2	0	0.391002
ASV186	Pseudorhodoferax aquiterrae	0.75	0	0.391002
ASV136	Cellvibrio japonicus	0.25	0	0.391002
ASV259	Enterobacter oligotrophicus	3.25	0	0.391002
ASV164	Enterobacter quasihormaechei	0	0.5	0.391002
ASV202	Leclercia adecarboxylata	3	0	0.391002
ASV113	Steroidobacter denitrificans	0.75	0	0.391002
ASV159	Alloalcanivorax venustensis	1.75	0	0.391002
ASV119	Ketobacter alkanivorans	2	0	0.391002
ASV130	Pseudohongiella acticola	0.5	0	0.391002
ASV158	Pseudomonas putida	3.25	0	0.391002
ASV241	Pseudomonas sihuiensis	1	0	0.391002
ASV262	Lysobacter luteus	0.25	0	0.391002
ASV219	Lysobacter maris	0.5	0	0.391002
ASV237	Lysobacter penaei	0.5	0	0.391002
ASV230	Lysobacter tabacisoli	1	0	0.391002
#ASV ID	Pseudoxanthomonas mexicana	0.5	0	0.391002
ASV250	Stenotrophomonas geniculata	0	1	0.391002
ASV147	Geminisphaera colitermitum	0.5	0	0.391002
ASV157	Pelagicoccus enzymogenes	1	0	0.391002
ASV234	Haloferula sargassicola	2.25	0	0.391002
ASV196	Luteolibacter pohnpeiensis	0	0.75	0.391002
ASV42	Agrobacterium fabacearum	8.25	35.5	0.470076
ASV51	Agrobacterium fabrum	4.75	23.25	0.48568
ASV156	Chthoniobacter flavus	1	2	0.536963
ASV70	[Pseudomonas hibiscicola	4	10.25	0.570264
ASV86	Pseudomonas phenolilytica	6.5	5	0.731588
ASV184	Sphingobacterium suaedae	6.75	9.5	0.765294
ASV146	Methylophaga frappieri	1	1.5	0.790819
ASV142	Methylophaga thiooxydans	2.5	2	0.831851
ASV125	Achromobacter dolens	1.25	1	0.881018
ASV217	Bacillus coreaensis	0.5	0.5	1
N.D.	Other	13380	13368.5	0.995553
